# Supplementary material for: Enabling pan-repository reanalysis for big data science of public metabolomics data
Source: Nat Commun. 2025 May 24;16:4838. doi: 10.1038/s41467-025-60067-y (PMC12103507; doi:10.1038/s41467-025-60067-y)
Supplement: Supplementary file 4 — Source Data [file 41467_2025_60067_MOESM4_ESM.zip]

Archive with 9 entries (8 files):
- SourceData/
- SourceData/SourceData_Figure2a_HumanBlood.tsv
- SourceData/SourceData_Figure2a_NCBI.tsv
- SourceData/SourceData_Figure2a_Plants.tsv
- SourceData/SourceData_Figure2a_RawDataFiles.tsv
- SourceData/SourceData_Figure2b.tsv
- SourceData/SourceData_Figure2c.tsv
- SourceData/SourceData_Figure2d.tsv
- SourceData/SourceData_Figure2e_FigureS1.tsv
