# Supplementary material for: Enabling pan-repository reanalysis for big data science of public metabolomics data
Source: Nat Commun. 2025 May 24;16:4838. doi: 10.1038/s41467-025-60067-y (PMC12103507; doi:10.1038/s41467-025-60067-y)
Supplement: Supplementary file 4 — Source Data [file 41467_2025_60067_MOESM4_ESM.zip › SourceData/SourceData_Figure2a_HumanBlood.tsv]

NCBITaxonomy	DataSource	YearOfAnalysis	n	CumulativeCount
10036|Mesocricetus auratus	GNPS	2012	0	0
10036|Mesocricetus auratus	GNPS	2013	0	0
10036|Mesocricetus auratus	GNPS	2014	0	0
10036|Mesocricetus auratus	GNPS	2015	0	0
10036|Mesocricetus auratus	GNPS	2016	0	0
10036|Mesocricetus auratus	GNPS	2017	0	0
10036|Mesocricetus auratus	GNPS	2018	0	0
10036|Mesocricetus auratus	GNPS	2019	0	0
10036|Mesocricetus auratus	GNPS	2020	0	0
10036|Mesocricetus auratus	GNPS	2021	0	0
10036|Mesocricetus auratus	GNPS	2022	0	0
10036|Mesocricetus auratus	GNPS	2023	0	0
10036|Mesocricetus auratus	GNPS	2024	0	0
10036|Mesocricetus auratus	MetaboLights	2012	0	0
10036|Mesocricetus auratus	MetaboLights	2013	0	0
10036|Mesocricetus auratus	MetaboLights	2014	0	0
10036|Mesocricetus auratus	MetaboLights	2015	0	0
10036|Mesocricetus auratus	MetaboLights	2016	0	0
10036|Mesocricetus auratus	MetaboLights	2017	0	0
10036|Mesocricetus auratus	MetaboLights	2018	0	0
10036|Mesocricetus auratus	MetaboLights	2019	0	0
10036|Mesocricetus auratus	MetaboLights	2020	0	0
10036|Mesocricetus auratus	MetaboLights	2021	0	0
10036|Mesocricetus auratus	MetaboLights	2022	0	0
10036|Mesocricetus auratus	MetaboLights	2023	0	0
10036|Mesocricetus auratus	MetaboLights	2024	0	0
10036|Mesocricetus auratus	Workbench	2012	0	0
10036|Mesocricetus auratus	Workbench	2013	0	0
10036|Mesocricetus auratus	Workbench	2014	0	0
10036|Mesocricetus auratus	Workbench	2015	0	0
10036|Mesocricetus auratus	Workbench	2016	0	0
10036|Mesocricetus auratus	Workbench	2017	0	0
10036|Mesocricetus auratus	Workbench	2018	0	0
10036|Mesocricetus auratus	Workbench	2019	0	0
10036|Mesocricetus auratus	Workbench	2020	0	0
10036|Mesocricetus auratus	Workbench	2021	224	224
10036|Mesocricetus auratus	Workbench	2022	0	224
10036|Mesocricetus auratus	Workbench	2023	0	224
10036|Mesocricetus auratus	Workbench	2024	0	224
10090|Mus musculus	GNPS	2012	0	0
10090|Mus musculus	GNPS	2013	0	0
10090|Mus musculus	GNPS	2014	0	0
10090|Mus musculus	GNPS	2015	0	0
10090|Mus musculus	GNPS	2016	0	0
10090|Mus musculus	GNPS	2017	0	0
10090|Mus musculus	GNPS	2018	157	157
10090|Mus musculus	GNPS	2019	103	260
10090|Mus musculus	GNPS	2020	0	260
10090|Mus musculus	GNPS	2021	0	260
10090|Mus musculus	GNPS	2022	0	260
10090|Mus musculus	GNPS	2023	0	260
10090|Mus musculus	GNPS	2024	0	260
10090|Mus musculus	MetaboLights	2012	0	0
10090|Mus musculus	MetaboLights	2013	20	20
10090|Mus musculus	MetaboLights	2014	8	28
10090|Mus musculus	MetaboLights	2015	96	124
10090|Mus musculus	MetaboLights	2016	106	230
10090|Mus musculus	MetaboLights	2017	0	230
10090|Mus musculus	MetaboLights	2018	783	1013
10090|Mus musculus	MetaboLights	2019	120	1133
10090|Mus musculus	MetaboLights	2020	379	1512
10090|Mus musculus	MetaboLights	2021	564	2076
10090|Mus musculus	MetaboLights	2022	311	2387
10090|Mus musculus	MetaboLights	2023	0	2387
10090|Mus musculus	MetaboLights	2024	698	3085
10090|Mus musculus	Workbench	2012	0	0
10090|Mus musculus	Workbench	2013	0	0
10090|Mus musculus	Workbench	2014	0	0
10090|Mus musculus	Workbench	2015	0	0
10090|Mus musculus	Workbench	2016	71	71
10090|Mus musculus	Workbench	2017	58	129
10090|Mus musculus	Workbench	2018	85	214
10090|Mus musculus	Workbench	2019	946	1160
10090|Mus musculus	Workbench	2020	215	1375
10090|Mus musculus	Workbench	2021	813	2188
10090|Mus musculus	Workbench	2022	2433	4621
10090|Mus musculus	Workbench	2023	811	5432
10090|Mus musculus	Workbench	2024	532	5964
10114|Rattus	GNPS	2012	0	0
10114|Rattus	GNPS	2013	0	0
10114|Rattus	GNPS	2014	0	0
10114|Rattus	GNPS	2015	0	0
10114|Rattus	GNPS	2016	0	0
10114|Rattus	GNPS	2017	0	0
10114|Rattus	GNPS	2018	83	83
10114|Rattus	GNPS	2019	0	83
10114|Rattus	GNPS	2020	0	83
10114|Rattus	GNPS	2021	0	83
10114|Rattus	GNPS	2022	0	83
10114|Rattus	GNPS	2023	0	83
10114|Rattus	GNPS	2024	0	83
10114|Rattus	MetaboLights	2012	0	0
10114|Rattus	MetaboLights	2013	0	0
10114|Rattus	MetaboLights	2014	0	0
10114|Rattus	MetaboLights	2015	0	0
10114|Rattus	MetaboLights	2016	0	0
10114|Rattus	MetaboLights	2017	0	0
10114|Rattus	MetaboLights	2018	0	0
10114|Rattus	MetaboLights	2019	0	0
10114|Rattus	MetaboLights	2020	0	0
10114|Rattus	MetaboLights	2021	0	0
10114|Rattus	MetaboLights	2022	0	0
10114|Rattus	MetaboLights	2023	0	0
10114|Rattus	MetaboLights	2024	0	0
10114|Rattus	Workbench	2012	0	0
10114|Rattus	Workbench	2013	0	0
10114|Rattus	Workbench	2014	0	0
10114|Rattus	Workbench	2015	0	0
10114|Rattus	Workbench	2016	0	0
10114|Rattus	Workbench	2017	0	0
10114|Rattus	Workbench	2018	0	0
10114|Rattus	Workbench	2019	0	0
10114|Rattus	Workbench	2020	0	0
10114|Rattus	Workbench	2021	0	0
10114|Rattus	Workbench	2022	0	0
10114|Rattus	Workbench	2023	0	0
10114|Rattus	Workbench	2024	0	0
10116|Rattus norvegicus	GNPS	2012	0	0
10116|Rattus norvegicus	GNPS	2013	0	0
10116|Rattus norvegicus	GNPS	2014	0	0
10116|Rattus norvegicus	GNPS	2015	0	0
10116|Rattus norvegicus	GNPS	2016	0	0
10116|Rattus norvegicus	GNPS	2017	0	0
10116|Rattus norvegicus	GNPS	2018	0	0
10116|Rattus norvegicus	GNPS	2019	0	0
10116|Rattus norvegicus	GNPS	2020	0	0
10116|Rattus norvegicus	GNPS	2021	0	0
10116|Rattus norvegicus	GNPS	2022	0	0
10116|Rattus norvegicus	GNPS	2023	0	0
10116|Rattus norvegicus	GNPS	2024	0	0
10116|Rattus norvegicus	MetaboLights	2012	0	0
10116|Rattus norvegicus	MetaboLights	2013	0	0
10116|Rattus norvegicus	MetaboLights	2014	0	0
10116|Rattus norvegicus	MetaboLights	2015	0	0
10116|Rattus norvegicus	MetaboLights	2016	0	0
10116|Rattus norvegicus	MetaboLights	2017	0	0
10116|Rattus norvegicus	MetaboLights	2018	320	320
10116|Rattus norvegicus	MetaboLights	2019	0	320
10116|Rattus norvegicus	MetaboLights	2020	231	551
10116|Rattus norvegicus	MetaboLights	2021	721	1272
10116|Rattus norvegicus	MetaboLights	2022	21	1293
10116|Rattus norvegicus	MetaboLights	2023	34	1327
10116|Rattus norvegicus	MetaboLights	2024	0	1327
10116|Rattus norvegicus	Workbench	2012	0	0
10116|Rattus norvegicus	Workbench	2013	0	0
10116|Rattus norvegicus	Workbench	2014	0	0
10116|Rattus norvegicus	Workbench	2015	0	0
10116|Rattus norvegicus	Workbench	2016	0	0
10116|Rattus norvegicus	Workbench	2017	0	0
10116|Rattus norvegicus	Workbench	2018	6	6
10116|Rattus norvegicus	Workbench	2019	0	6
10116|Rattus norvegicus	Workbench	2020	82	88
10116|Rattus norvegicus	Workbench	2021	507	595
10116|Rattus norvegicus	Workbench	2022	112	707
10116|Rattus norvegicus	Workbench	2023	107	814
10116|Rattus norvegicus	Workbench	2024	396	1210
53275|Rhizomys pruinosus	GNPS	2012	0	0
53275|Rhizomys pruinosus	GNPS	2013	0	0
53275|Rhizomys pruinosus	GNPS	2014	0	0
53275|Rhizomys pruinosus	GNPS	2015	0	0
53275|Rhizomys pruinosus	GNPS	2016	0	0
53275|Rhizomys pruinosus	GNPS	2017	0	0
53275|Rhizomys pruinosus	GNPS	2018	0	0
53275|Rhizomys pruinosus	GNPS	2019	0	0
53275|Rhizomys pruinosus	GNPS	2020	0	0
53275|Rhizomys pruinosus	GNPS	2021	0	0
53275|Rhizomys pruinosus	GNPS	2022	0	0
53275|Rhizomys pruinosus	GNPS	2023	0	0
53275|Rhizomys pruinosus	GNPS	2024	0	0
53275|Rhizomys pruinosus	MetaboLights	2012	0	0
53275|Rhizomys pruinosus	MetaboLights	2013	0	0
53275|Rhizomys pruinosus	MetaboLights	2014	0	0
53275|Rhizomys pruinosus	MetaboLights	2015	0	0
53275|Rhizomys pruinosus	MetaboLights	2016	0	0
53275|Rhizomys pruinosus	MetaboLights	2017	0	0
53275|Rhizomys pruinosus	MetaboLights	2018	0	0
53275|Rhizomys pruinosus	MetaboLights	2019	0	0
53275|Rhizomys pruinosus	MetaboLights	2020	0	0
53275|Rhizomys pruinosus	MetaboLights	2021	0	0
53275|Rhizomys pruinosus	MetaboLights	2022	54	54
53275|Rhizomys pruinosus	MetaboLights	2023	0	54
53275|Rhizomys pruinosus	MetaboLights	2024	0	54
53275|Rhizomys pruinosus	Workbench	2012	0	0
53275|Rhizomys pruinosus	Workbench	2013	0	0
53275|Rhizomys pruinosus	Workbench	2014	0	0
53275|Rhizomys pruinosus	Workbench	2015	0	0
53275|Rhizomys pruinosus	Workbench	2016	0	0
53275|Rhizomys pruinosus	Workbench	2017	0	0
53275|Rhizomys pruinosus	Workbench	2018	0	0
53275|Rhizomys pruinosus	Workbench	2019	0	0
53275|Rhizomys pruinosus	Workbench	2020	0	0
53275|Rhizomys pruinosus	Workbench	2021	0	0
53275|Rhizomys pruinosus	Workbench	2022	0	0
53275|Rhizomys pruinosus	Workbench	2023	0	0
53275|Rhizomys pruinosus	Workbench	2024	0	0
5823|Plasmodium berghei ANKA	GNPS	2012	0	0
5823|Plasmodium berghei ANKA	GNPS	2013	0	0
5823|Plasmodium berghei ANKA	GNPS	2014	0	0
5823|Plasmodium berghei ANKA	GNPS	2015	0	0
5823|Plasmodium berghei ANKA	GNPS	2016	0	0
5823|Plasmodium berghei ANKA	GNPS	2017	0	0
5823|Plasmodium berghei ANKA	GNPS	2018	0	0
5823|Plasmodium berghei ANKA	GNPS	2019	0	0
5823|Plasmodium berghei ANKA	GNPS	2020	0	0
5823|Plasmodium berghei ANKA	GNPS	2021	0	0
5823|Plasmodium berghei ANKA	GNPS	2022	0	0
5823|Plasmodium berghei ANKA	GNPS	2023	0	0
5823|Plasmodium berghei ANKA	GNPS	2024	0	0
5823|Plasmodium berghei ANKA	MetaboLights	2012	0	0
5823|Plasmodium berghei ANKA	MetaboLights	2013	0	0
5823|Plasmodium berghei ANKA	MetaboLights	2014	0	0
5823|Plasmodium berghei ANKA	MetaboLights	2015	0	0
5823|Plasmodium berghei ANKA	MetaboLights	2016	0	0
5823|Plasmodium berghei ANKA	MetaboLights	2017	0	0
5823|Plasmodium berghei ANKA	MetaboLights	2018	0	0
5823|Plasmodium berghei ANKA	MetaboLights	2019	0	0
5823|Plasmodium berghei ANKA	MetaboLights	2020	0	0
5823|Plasmodium berghei ANKA	MetaboLights	2021	0	0
5823|Plasmodium berghei ANKA	MetaboLights	2022	0	0
5823|Plasmodium berghei ANKA	MetaboLights	2023	0	0
5823|Plasmodium berghei ANKA	MetaboLights	2024	0	0
5823|Plasmodium berghei ANKA	Workbench	2012	0	0
5823|Plasmodium berghei ANKA	Workbench	2013	0	0
5823|Plasmodium berghei ANKA	Workbench	2014	0	0
5823|Plasmodium berghei ANKA	Workbench	2015	0	0
5823|Plasmodium berghei ANKA	Workbench	2016	0	0
5823|Plasmodium berghei ANKA	Workbench	2017	0	0
5823|Plasmodium berghei ANKA	Workbench	2018	0	0
5823|Plasmodium berghei ANKA	Workbench	2019	0	0
5823|Plasmodium berghei ANKA	Workbench	2020	0	0
5823|Plasmodium berghei ANKA	Workbench	2021	0	0
5823|Plasmodium berghei ANKA	Workbench	2022	25	25
5823|Plasmodium berghei ANKA	Workbench	2023	0	25
5823|Plasmodium berghei ANKA	Workbench	2024	0	25
6446|Sipunculus nudus	GNPS	2012	0	0
6446|Sipunculus nudus	GNPS	2013	0	0
6446|Sipunculus nudus	GNPS	2014	0	0
6446|Sipunculus nudus	GNPS	2015	0	0
6446|Sipunculus nudus	GNPS	2016	0	0
6446|Sipunculus nudus	GNPS	2017	0	0
6446|Sipunculus nudus	GNPS	2018	0	0
6446|Sipunculus nudus	GNPS	2019	0	0
6446|Sipunculus nudus	GNPS	2020	0	0
6446|Sipunculus nudus	GNPS	2021	0	0
6446|Sipunculus nudus	GNPS	2022	0	0
6446|Sipunculus nudus	GNPS	2023	0	0
6446|Sipunculus nudus	GNPS	2024	0	0
6446|Sipunculus nudus	MetaboLights	2012	0	0
6446|Sipunculus nudus	MetaboLights	2013	0	0
6446|Sipunculus nudus	MetaboLights	2014	0	0
6446|Sipunculus nudus	MetaboLights	2015	0	0
6446|Sipunculus nudus	MetaboLights	2016	0	0
6446|Sipunculus nudus	MetaboLights	2017	0	0
6446|Sipunculus nudus	MetaboLights	2018	0	0
6446|Sipunculus nudus	MetaboLights	2019	0	0
6446|Sipunculus nudus	MetaboLights	2020	0	0
6446|Sipunculus nudus	MetaboLights	2021	20	20
6446|Sipunculus nudus	MetaboLights	2022	0	20
6446|Sipunculus nudus	MetaboLights	2023	0	20
6446|Sipunculus nudus	MetaboLights	2024	0	20
6446|Sipunculus nudus	Workbench	2012	0	0
6446|Sipunculus nudus	Workbench	2013	0	0
6446|Sipunculus nudus	Workbench	2014	0	0
6446|Sipunculus nudus	Workbench	2015	0	0
6446|Sipunculus nudus	Workbench	2016	0	0
6446|Sipunculus nudus	Workbench	2017	0	0
6446|Sipunculus nudus	Workbench	2018	0	0
6446|Sipunculus nudus	Workbench	2019	0	0
6446|Sipunculus nudus	Workbench	2020	0	0
6446|Sipunculus nudus	Workbench	2021	0	0
6446|Sipunculus nudus	Workbench	2022	0	0
6446|Sipunculus nudus	Workbench	2023	0	0
6446|Sipunculus nudus	Workbench	2024	0	0
75352|Megalobrama amblycephala	GNPS	2012	0	0
75352|Megalobrama amblycephala	GNPS	2013	0	0
75352|Megalobrama amblycephala	GNPS	2014	0	0
75352|Megalobrama amblycephala	GNPS	2015	0	0
75352|Megalobrama amblycephala	GNPS	2016	0	0
75352|Megalobrama amblycephala	GNPS	2017	0	0
75352|Megalobrama amblycephala	GNPS	2018	0	0
75352|Megalobrama amblycephala	GNPS	2019	0	0
75352|Megalobrama amblycephala	GNPS	2020	0	0
75352|Megalobrama amblycephala	GNPS	2021	0	0
75352|Megalobrama amblycephala	GNPS	2022	0	0
75352|Megalobrama amblycephala	GNPS	2023	0	0
75352|Megalobrama amblycephala	GNPS	2024	0	0
75352|Megalobrama amblycephala	MetaboLights	2012	0	0
75352|Megalobrama amblycephala	MetaboLights	2013	0	0
75352|Megalobrama amblycephala	MetaboLights	2014	0	0
75352|Megalobrama amblycephala	MetaboLights	2015	0	0
75352|Megalobrama amblycephala	MetaboLights	2016	0	0
75352|Megalobrama amblycephala	MetaboLights	2017	0	0
75352|Megalobrama amblycephala	MetaboLights	2018	0	0
75352|Megalobrama amblycephala	MetaboLights	2019	0	0
75352|Megalobrama amblycephala	MetaboLights	2020	0	0
75352|Megalobrama amblycephala	MetaboLights	2021	0	0
75352|Megalobrama amblycephala	MetaboLights	2022	0	0
75352|Megalobrama amblycephala	MetaboLights	2023	0	0
75352|Megalobrama amblycephala	MetaboLights	2024	0	0
75352|Megalobrama amblycephala	Workbench	2012	0	0
75352|Megalobrama amblycephala	Workbench	2013	0	0
75352|Megalobrama amblycephala	Workbench	2014	0	0
75352|Megalobrama amblycephala	Workbench	2015	0	0
75352|Megalobrama amblycephala	Workbench	2016	60	60
75352|Megalobrama amblycephala	Workbench	2017	0	60
75352|Megalobrama amblycephala	Workbench	2018	0	60
75352|Megalobrama amblycephala	Workbench	2019	0	60
75352|Megalobrama amblycephala	Workbench	2020	0	60
75352|Megalobrama amblycephala	Workbench	2021	0	60
75352|Megalobrama amblycephala	Workbench	2022	0	60
75352|Megalobrama amblycephala	Workbench	2023	0	60
75352|Megalobrama amblycephala	Workbench	2024	0	60
7830|Scyliorhinus canicula	GNPS	2012	0	0
7830|Scyliorhinus canicula	GNPS	2013	0	0
7830|Scyliorhinus canicula	GNPS	2014	0	0
7830|Scyliorhinus canicula	GNPS	2015	0	0
7830|Scyliorhinus canicula	GNPS	2016	0	0
7830|Scyliorhinus canicula	GNPS	2017	0	0
7830|Scyliorhinus canicula	GNPS	2018	0	0
7830|Scyliorhinus canicula	GNPS	2019	0	0
7830|Scyliorhinus canicula	GNPS	2020	0	0
7830|Scyliorhinus canicula	GNPS	2021	0	0
7830|Scyliorhinus canicula	GNPS	2022	0	0
7830|Scyliorhinus canicula	GNPS	2023	0	0
7830|Scyliorhinus canicula	GNPS	2024	0	0
7830|Scyliorhinus canicula	MetaboLights	2012	0	0
7830|Scyliorhinus canicula	MetaboLights	2013	0	0
7830|Scyliorhinus canicula	MetaboLights	2014	0	0
7830|Scyliorhinus canicula	MetaboLights	2015	0	0
7830|Scyliorhinus canicula	MetaboLights	2016	0	0
7830|Scyliorhinus canicula	MetaboLights	2017	0	0
7830|Scyliorhinus canicula	MetaboLights	2018	0	0
7830|Scyliorhinus canicula	MetaboLights	2019	0	0
7830|Scyliorhinus canicula	MetaboLights	2020	0	0
7830|Scyliorhinus canicula	MetaboLights	2021	0	0
7830|Scyliorhinus canicula	MetaboLights	2022	0	0
7830|Scyliorhinus canicula	MetaboLights	2023	0	0
7830|Scyliorhinus canicula	MetaboLights	2024	0	0
7830|Scyliorhinus canicula	Workbench	2012	0	0
7830|Scyliorhinus canicula	Workbench	2013	0	0
7830|Scyliorhinus canicula	Workbench	2014	0	0
7830|Scyliorhinus canicula	Workbench	2015	0	0
7830|Scyliorhinus canicula	Workbench	2016	0	0
7830|Scyliorhinus canicula	Workbench	2017	0	0
7830|Scyliorhinus canicula	Workbench	2018	0	0
7830|Scyliorhinus canicula	Workbench	2019	0	0
7830|Scyliorhinus canicula	Workbench	2020	0	0
7830|Scyliorhinus canicula	Workbench	2021	0	0
7830|Scyliorhinus canicula	Workbench	2022	34	34
7830|Scyliorhinus canicula	Workbench	2023	0	34
7830|Scyliorhinus canicula	Workbench	2024	0	34
8022|Oncorhynchus mykiss	GNPS	2012	0	0
8022|Oncorhynchus mykiss	GNPS	2013	0	0
8022|Oncorhynchus mykiss	GNPS	2014	0	0
8022|Oncorhynchus mykiss	GNPS	2015	0	0
8022|Oncorhynchus mykiss	GNPS	2016	0	0
8022|Oncorhynchus mykiss	GNPS	2017	0	0
8022|Oncorhynchus mykiss	GNPS	2018	0	0
8022|Oncorhynchus mykiss	GNPS	2019	0	0
8022|Oncorhynchus mykiss	GNPS	2020	0	0
8022|Oncorhynchus mykiss	GNPS	2021	0	0
8022|Oncorhynchus mykiss	GNPS	2022	0	0
8022|Oncorhynchus mykiss	GNPS	2023	0	0
8022|Oncorhynchus mykiss	GNPS	2024	0	0
8022|Oncorhynchus mykiss	MetaboLights	2012	0	0
8022|Oncorhynchus mykiss	MetaboLights	2013	0	0
8022|Oncorhynchus mykiss	MetaboLights	2014	0	0
8022|Oncorhynchus mykiss	MetaboLights	2015	0	0
8022|Oncorhynchus mykiss	MetaboLights	2016	0	0
8022|Oncorhynchus mykiss	MetaboLights	2017	0	0
8022|Oncorhynchus mykiss	MetaboLights	2018	0	0
8022|Oncorhynchus mykiss	MetaboLights	2019	0	0
8022|Oncorhynchus mykiss	MetaboLights	2020	0	0
8022|Oncorhynchus mykiss	MetaboLights	2021	0	0
8022|Oncorhynchus mykiss	MetaboLights	2022	0	0
8022|Oncorhynchus mykiss	MetaboLights	2023	0	0
8022|Oncorhynchus mykiss	MetaboLights	2024	0	0
8022|Oncorhynchus mykiss	Workbench	2012	0	0
8022|Oncorhynchus mykiss	Workbench	2013	0	0
8022|Oncorhynchus mykiss	Workbench	2014	0	0
8022|Oncorhynchus mykiss	Workbench	2015	0	0
8022|Oncorhynchus mykiss	Workbench	2016	0	0
8022|Oncorhynchus mykiss	Workbench	2017	0	0
8022|Oncorhynchus mykiss	Workbench	2018	0	0
8022|Oncorhynchus mykiss	Workbench	2019	0	0
8022|Oncorhynchus mykiss	Workbench	2020	0	0
8022|Oncorhynchus mykiss	Workbench	2021	0	0
8022|Oncorhynchus mykiss	Workbench	2022	100	100
8022|Oncorhynchus mykiss	Workbench	2023	0	100
8022|Oncorhynchus mykiss	Workbench	2024	0	100
8049|Gadus morhua	GNPS	2012	0	0
8049|Gadus morhua	GNPS	2013	0	0
8049|Gadus morhua	GNPS	2014	0	0
8049|Gadus morhua	GNPS	2015	0	0
8049|Gadus morhua	GNPS	2016	0	0
8049|Gadus morhua	GNPS	2017	0	0
8049|Gadus morhua	GNPS	2018	0	0
8049|Gadus morhua	GNPS	2019	0	0
8049|Gadus morhua	GNPS	2020	0	0
8049|Gadus morhua	GNPS	2021	0	0
8049|Gadus morhua	GNPS	2022	0	0
8049|Gadus morhua	GNPS	2023	0	0
8049|Gadus morhua	GNPS	2024	0	0
8049|Gadus morhua	MetaboLights	2012	0	0
8049|Gadus morhua	MetaboLights	2013	0	0
8049|Gadus morhua	MetaboLights	2014	0	0
8049|Gadus morhua	MetaboLights	2015	0	0
8049|Gadus morhua	MetaboLights	2016	0	0
8049|Gadus morhua	MetaboLights	2017	0	0
8049|Gadus morhua	MetaboLights	2018	0	0
8049|Gadus morhua	MetaboLights	2019	0	0
8049|Gadus morhua	MetaboLights	2020	24	24
8049|Gadus morhua	MetaboLights	2021	0	24
8049|Gadus morhua	MetaboLights	2022	0	24
8049|Gadus morhua	MetaboLights	2023	0	24
8049|Gadus morhua	MetaboLights	2024	0	24
8049|Gadus morhua	Workbench	2012	0	0
8049|Gadus morhua	Workbench	2013	0	0
8049|Gadus morhua	Workbench	2014	0	0
8049|Gadus morhua	Workbench	2015	0	0
8049|Gadus morhua	Workbench	2016	0	0
8049|Gadus morhua	Workbench	2017	0	0
8049|Gadus morhua	Workbench	2018	0	0
8049|Gadus morhua	Workbench	2019	0	0
8049|Gadus morhua	Workbench	2020	0	0
8049|Gadus morhua	Workbench	2021	0	0
8049|Gadus morhua	Workbench	2022	0	0
8049|Gadus morhua	Workbench	2023	0	0
8049|Gadus morhua	Workbench	2024	0	0
8127|Oreochromis mossambicus	GNPS	2012	0	0
8127|Oreochromis mossambicus	GNPS	2013	0	0
8127|Oreochromis mossambicus	GNPS	2014	0	0
8127|Oreochromis mossambicus	GNPS	2015	0	0
8127|Oreochromis mossambicus	GNPS	2016	0	0
8127|Oreochromis mossambicus	GNPS	2017	0	0
8127|Oreochromis mossambicus	GNPS	2018	0	0
8127|Oreochromis mossambicus	GNPS	2019	0	0
8127|Oreochromis mossambicus	GNPS	2020	0	0
8127|Oreochromis mossambicus	GNPS	2021	0	0
8127|Oreochromis mossambicus	GNPS	2022	0	0
8127|Oreochromis mossambicus	GNPS	2023	0	0
8127|Oreochromis mossambicus	GNPS	2024	0	0
8127|Oreochromis mossambicus	MetaboLights	2012	0	0
8127|Oreochromis mossambicus	MetaboLights	2013	0	0
8127|Oreochromis mossambicus	MetaboLights	2014	0	0
8127|Oreochromis mossambicus	MetaboLights	2015	0	0
8127|Oreochromis mossambicus	MetaboLights	2016	0	0
8127|Oreochromis mossambicus	MetaboLights	2017	0	0
8127|Oreochromis mossambicus	MetaboLights	2018	0	0
8127|Oreochromis mossambicus	MetaboLights	2019	0	0
8127|Oreochromis mossambicus	MetaboLights	2020	0	0
8127|Oreochromis mossambicus	MetaboLights	2021	0	0
8127|Oreochromis mossambicus	MetaboLights	2022	0	0
8127|Oreochromis mossambicus	MetaboLights	2023	0	0
8127|Oreochromis mossambicus	MetaboLights	2024	0	0
8127|Oreochromis mossambicus	Workbench	2012	0	0
8127|Oreochromis mossambicus	Workbench	2013	0	0
8127|Oreochromis mossambicus	Workbench	2014	0	0
8127|Oreochromis mossambicus	Workbench	2015	0	0
8127|Oreochromis mossambicus	Workbench	2016	0	0
8127|Oreochromis mossambicus	Workbench	2017	0	0
8127|Oreochromis mossambicus	Workbench	2018	112	112
8127|Oreochromis mossambicus	Workbench	2019	0	112
8127|Oreochromis mossambicus	Workbench	2020	0	112
8127|Oreochromis mossambicus	Workbench	2021	0	112
8127|Oreochromis mossambicus	Workbench	2022	0	112
8127|Oreochromis mossambicus	Workbench	2023	0	112
8127|Oreochromis mossambicus	Workbench	2024	0	112
8128|Oreochromis niloticus	GNPS	2012	0	0
8128|Oreochromis niloticus	GNPS	2013	0	0
8128|Oreochromis niloticus	GNPS	2014	0	0
8128|Oreochromis niloticus	GNPS	2015	0	0
8128|Oreochromis niloticus	GNPS	2016	0	0
8128|Oreochromis niloticus	GNPS	2017	0	0
8128|Oreochromis niloticus	GNPS	2018	0	0
8128|Oreochromis niloticus	GNPS	2019	0	0
8128|Oreochromis niloticus	GNPS	2020	0	0
8128|Oreochromis niloticus	GNPS	2021	0	0
8128|Oreochromis niloticus	GNPS	2022	0	0
8128|Oreochromis niloticus	GNPS	2023	0	0
8128|Oreochromis niloticus	GNPS	2024	0	0
8128|Oreochromis niloticus	MetaboLights	2012	0	0
8128|Oreochromis niloticus	MetaboLights	2013	0	0
8128|Oreochromis niloticus	MetaboLights	2014	0	0
8128|Oreochromis niloticus	MetaboLights	2015	0	0
8128|Oreochromis niloticus	MetaboLights	2016	0	0
8128|Oreochromis niloticus	MetaboLights	2017	0	0
8128|Oreochromis niloticus	MetaboLights	2018	0	0
8128|Oreochromis niloticus	MetaboLights	2019	0	0
8128|Oreochromis niloticus	MetaboLights	2020	0	0
8128|Oreochromis niloticus	MetaboLights	2021	0	0
8128|Oreochromis niloticus	MetaboLights	2022	38	38
8128|Oreochromis niloticus	MetaboLights	2023	0	38
8128|Oreochromis niloticus	MetaboLights	2024	0	38
8128|Oreochromis niloticus	Workbench	2012	0	0
8128|Oreochromis niloticus	Workbench	2013	0	0
8128|Oreochromis niloticus	Workbench	2014	0	0
8128|Oreochromis niloticus	Workbench	2015	0	0
8128|Oreochromis niloticus	Workbench	2016	0	0
8128|Oreochromis niloticus	Workbench	2017	0	0
8128|Oreochromis niloticus	Workbench	2018	0	0
8128|Oreochromis niloticus	Workbench	2019	0	0
8128|Oreochromis niloticus	Workbench	2020	0	0
8128|Oreochromis niloticus	Workbench	2021	0	0
8128|Oreochromis niloticus	Workbench	2022	0	0
8128|Oreochromis niloticus	Workbench	2023	0	0
8128|Oreochromis niloticus	Workbench	2024	0	0
9031|Gallus gallus	GNPS	2012	0	0
9031|Gallus gallus	GNPS	2013	0	0
9031|Gallus gallus	GNPS	2014	0	0
9031|Gallus gallus	GNPS	2015	0	0
9031|Gallus gallus	GNPS	2016	0	0
9031|Gallus gallus	GNPS	2017	0	0
9031|Gallus gallus	GNPS	2018	0	0
9031|Gallus gallus	GNPS	2019	0	0
9031|Gallus gallus	GNPS	2020	0	0
9031|Gallus gallus	GNPS	2021	0	0
9031|Gallus gallus	GNPS	2022	0	0
9031|Gallus gallus	GNPS	2023	0	0
9031|Gallus gallus	GNPS	2024	0	0
9031|Gallus gallus	MetaboLights	2012	0	0
9031|Gallus gallus	MetaboLights	2013	0	0
9031|Gallus gallus	MetaboLights	2014	0	0
9031|Gallus gallus	MetaboLights	2015	0	0
9031|Gallus gallus	MetaboLights	2016	0	0
9031|Gallus gallus	MetaboLights	2017	0	0
9031|Gallus gallus	MetaboLights	2018	0	0
9031|Gallus gallus	MetaboLights	2019	0	0
9031|Gallus gallus	MetaboLights	2020	0	0
9031|Gallus gallus	MetaboLights	2021	698	698
9031|Gallus gallus	MetaboLights	2022	0	698
9031|Gallus gallus	MetaboLights	2023	0	698
9031|Gallus gallus	MetaboLights	2024	0	698
9031|Gallus gallus	Workbench	2012	0	0
9031|Gallus gallus	Workbench	2013	0	0
9031|Gallus gallus	Workbench	2014	0	0
9031|Gallus gallus	Workbench	2015	0	0
9031|Gallus gallus	Workbench	2016	0	0
9031|Gallus gallus	Workbench	2017	0	0
9031|Gallus gallus	Workbench	2018	0	0
9031|Gallus gallus	Workbench	2019	0	0
9031|Gallus gallus	Workbench	2020	0	0
9031|Gallus gallus	Workbench	2021	0	0
9031|Gallus gallus	Workbench	2022	23	23
9031|Gallus gallus	Workbench	2023	0	23
9031|Gallus gallus	Workbench	2024	0	23
9544|Macaca mulatta	GNPS	2012	0	0
9544|Macaca mulatta	GNPS	2013	0	0
9544|Macaca mulatta	GNPS	2014	0	0
9544|Macaca mulatta	GNPS	2015	0	0
9544|Macaca mulatta	GNPS	2016	0	0
9544|Macaca mulatta	GNPS	2017	0	0
9544|Macaca mulatta	GNPS	2018	0	0
9544|Macaca mulatta	GNPS	2019	0	0
9544|Macaca mulatta	GNPS	2020	0	0
9544|Macaca mulatta	GNPS	2021	0	0
9544|Macaca mulatta	GNPS	2022	0	0
9544|Macaca mulatta	GNPS	2023	0	0
9544|Macaca mulatta	GNPS	2024	0	0
9544|Macaca mulatta	MetaboLights	2012	0	0
9544|Macaca mulatta	MetaboLights	2013	0	0
9544|Macaca mulatta	MetaboLights	2014	0	0
9544|Macaca mulatta	MetaboLights	2015	0	0
9544|Macaca mulatta	MetaboLights	2016	0	0
9544|Macaca mulatta	MetaboLights	2017	0	0
9544|Macaca mulatta	MetaboLights	2018	0	0
9544|Macaca mulatta	MetaboLights	2019	0	0
9544|Macaca mulatta	MetaboLights	2020	0	0
9544|Macaca mulatta	MetaboLights	2021	116	116
9544|Macaca mulatta	MetaboLights	2022	0	116
9544|Macaca mulatta	MetaboLights	2023	0	116
9544|Macaca mulatta	MetaboLights	2024	0	116
9544|Macaca mulatta	Workbench	2012	0	0
9544|Macaca mulatta	Workbench	2013	0	0
9544|Macaca mulatta	Workbench	2014	0	0
9544|Macaca mulatta	Workbench	2015	0	0
9544|Macaca mulatta	Workbench	2016	0	0
9544|Macaca mulatta	Workbench	2017	0	0
9544|Macaca mulatta	Workbench	2018	0	0
9544|Macaca mulatta	Workbench	2019	0	0
9544|Macaca mulatta	Workbench	2020	0	0
9544|Macaca mulatta	Workbench	2021	0	0
9544|Macaca mulatta	Workbench	2022	0	0
9544|Macaca mulatta	Workbench	2023	0	0
9544|Macaca mulatta	Workbench	2024	0	0
9557|Papio hamadryas	GNPS	2012	0	0
9557|Papio hamadryas	GNPS	2013	0	0
9557|Papio hamadryas	GNPS	2014	0	0
9557|Papio hamadryas	GNPS	2015	0	0
9557|Papio hamadryas	GNPS	2016	0	0
9557|Papio hamadryas	GNPS	2017	0	0
9557|Papio hamadryas	GNPS	2018	0	0
9557|Papio hamadryas	GNPS	2019	0	0
9557|Papio hamadryas	GNPS	2020	0	0
9557|Papio hamadryas	GNPS	2021	0	0
9557|Papio hamadryas	GNPS	2022	0	0
9557|Papio hamadryas	GNPS	2023	0	0
9557|Papio hamadryas	GNPS	2024	0	0
9557|Papio hamadryas	MetaboLights	2012	0	0
9557|Papio hamadryas	MetaboLights	2013	0	0
9557|Papio hamadryas	MetaboLights	2014	0	0
9557|Papio hamadryas	MetaboLights	2015	0	0
9557|Papio hamadryas	MetaboLights	2016	0	0
9557|Papio hamadryas	MetaboLights	2017	0	0
9557|Papio hamadryas	MetaboLights	2018	0	0
9557|Papio hamadryas	MetaboLights	2019	0	0
9557|Papio hamadryas	MetaboLights	2020	0	0
9557|Papio hamadryas	MetaboLights	2021	0	0
9557|Papio hamadryas	MetaboLights	2022	0	0
9557|Papio hamadryas	MetaboLights	2023	0	0
9557|Papio hamadryas	MetaboLights	2024	0	0
9557|Papio hamadryas	Workbench	2012	0	0
9557|Papio hamadryas	Workbench	2013	0	0
9557|Papio hamadryas	Workbench	2014	0	0
9557|Papio hamadryas	Workbench	2015	0	0
9557|Papio hamadryas	Workbench	2016	0	0
9557|Papio hamadryas	Workbench	2017	0	0
9557|Papio hamadryas	Workbench	2018	8	8
9557|Papio hamadryas	Workbench	2019	0	8
9557|Papio hamadryas	Workbench	2020	0	8
9557|Papio hamadryas	Workbench	2021	0	8
9557|Papio hamadryas	Workbench	2022	0	8
9557|Papio hamadryas	Workbench	2023	0	8
9557|Papio hamadryas	Workbench	2024	0	8
9606|Homo sapiens	GNPS	2012	0	0
9606|Homo sapiens	GNPS	2013	0	0
9606|Homo sapiens	GNPS	2014	0	0
9606|Homo sapiens	GNPS	2015	0	0
9606|Homo sapiens	GNPS	2016	0	0
9606|Homo sapiens	GNPS	2017	0	0
9606|Homo sapiens	GNPS	2018	918	918
9606|Homo sapiens	GNPS	2019	111	1029
9606|Homo sapiens	GNPS	2020	442	1471
9606|Homo sapiens	GNPS	2021	0	1471
9606|Homo sapiens	GNPS	2022	0	1471
9606|Homo sapiens	GNPS	2023	0	1471
9606|Homo sapiens	GNPS	2024	0	1471
9606|Homo sapiens	MetaboLights	2012	60	60
9606|Homo sapiens	MetaboLights	2013	884	944
9606|Homo sapiens	MetaboLights	2014	5400	6344
9606|Homo sapiens	MetaboLights	2015	412	6756
9606|Homo sapiens	MetaboLights	2016	1686	8442
9606|Homo sapiens	MetaboLights	2017	1750	10192
9606|Homo sapiens	MetaboLights	2018	14115	24307
9606|Homo sapiens	MetaboLights	2019	3045	27352
9606|Homo sapiens	MetaboLights	2020	5733	33085
9606|Homo sapiens	MetaboLights	2021	4971	38056
9606|Homo sapiens	MetaboLights	2022	9781	47837
9606|Homo sapiens	MetaboLights	2023	2656	50493
9606|Homo sapiens	MetaboLights	2024	14413	64906
9606|Homo sapiens	Workbench	2012	0	0
9606|Homo sapiens	Workbench	2013	0	0
9606|Homo sapiens	Workbench	2014	1191	1191
9606|Homo sapiens	Workbench	2015	0	1191
9606|Homo sapiens	Workbench	2016	0	1191
9606|Homo sapiens	Workbench	2017	264	1455
9606|Homo sapiens	Workbench	2018	1885	3340
9606|Homo sapiens	Workbench	2019	2485	5825
9606|Homo sapiens	Workbench	2020	12375	18200
9606|Homo sapiens	Workbench	2021	68713	86913
9606|Homo sapiens	Workbench	2022	11950	98863
9606|Homo sapiens	Workbench	2023	12116	110979
9606|Homo sapiens	Workbench	2024	24936	135915
9615|Canis lupus familiaris	GNPS	2012	0	0
9615|Canis lupus familiaris	GNPS	2013	0	0
9615|Canis lupus familiaris	GNPS	2014	0	0
9615|Canis lupus familiaris	GNPS	2015	0	0
9615|Canis lupus familiaris	GNPS	2016	0	0
9615|Canis lupus familiaris	GNPS	2017	0	0
9615|Canis lupus familiaris	GNPS	2018	0	0
9615|Canis lupus familiaris	GNPS	2019	0	0
9615|Canis lupus familiaris	GNPS	2020	0	0
9615|Canis lupus familiaris	GNPS	2021	0	0
9615|Canis lupus familiaris	GNPS	2022	0	0
9615|Canis lupus familiaris	GNPS	2023	0	0
9615|Canis lupus familiaris	GNPS	2024	0	0
9615|Canis lupus familiaris	MetaboLights	2012	0	0
9615|Canis lupus familiaris	MetaboLights	2013	0	0
9615|Canis lupus familiaris	MetaboLights	2014	0	0
9615|Canis lupus familiaris	MetaboLights	2015	0	0
9615|Canis lupus familiaris	MetaboLights	2016	0	0
9615|Canis lupus familiaris	MetaboLights	2017	0	0
9615|Canis lupus familiaris	MetaboLights	2018	0	0
9615|Canis lupus familiaris	MetaboLights	2019	0	0
9615|Canis lupus familiaris	MetaboLights	2020	0	0
9615|Canis lupus familiaris	MetaboLights	2021	0	0
9615|Canis lupus familiaris	MetaboLights	2022	0	0
9615|Canis lupus familiaris	MetaboLights	2023	0	0
9615|Canis lupus familiaris	MetaboLights	2024	0	0
9615|Canis lupus familiaris	Workbench	2012	0	0
9615|Canis lupus familiaris	Workbench	2013	0	0
9615|Canis lupus familiaris	Workbench	2014	0	0
9615|Canis lupus familiaris	Workbench	2015	0	0
9615|Canis lupus familiaris	Workbench	2016	0	0
9615|Canis lupus familiaris	Workbench	2017	64	64
9615|Canis lupus familiaris	Workbench	2018	0	64
9615|Canis lupus familiaris	Workbench	2019	0	64
9615|Canis lupus familiaris	Workbench	2020	0	64
9615|Canis lupus familiaris	Workbench	2021	126	190
9615|Canis lupus familiaris	Workbench	2022	0	190
9615|Canis lupus familiaris	Workbench	2023	0	190
9615|Canis lupus familiaris	Workbench	2024	0	190
9796|Equus caballus	GNPS	2012	0	0
9796|Equus caballus	GNPS	2013	0	0
9796|Equus caballus	GNPS	2014	0	0
9796|Equus caballus	GNPS	2015	0	0
9796|Equus caballus	GNPS	2016	0	0
9796|Equus caballus	GNPS	2017	0	0
9796|Equus caballus	GNPS	2018	0	0
9796|Equus caballus	GNPS	2019	0	0
9796|Equus caballus	GNPS	2020	0	0
9796|Equus caballus	GNPS	2021	0	0
9796|Equus caballus	GNPS	2022	0	0
9796|Equus caballus	GNPS	2023	0	0
9796|Equus caballus	GNPS	2024	0	0
9796|Equus caballus	MetaboLights	2012	0	0
9796|Equus caballus	MetaboLights	2013	0	0
9796|Equus caballus	MetaboLights	2014	0	0
9796|Equus caballus	MetaboLights	2015	0	0
9796|Equus caballus	MetaboLights	2016	0	0
9796|Equus caballus	MetaboLights	2017	0	0
9796|Equus caballus	MetaboLights	2018	0	0
9796|Equus caballus	MetaboLights	2019	0	0
9796|Equus caballus	MetaboLights	2020	0	0
9796|Equus caballus	MetaboLights	2021	131	131
9796|Equus caballus	MetaboLights	2022	0	131
9796|Equus caballus	MetaboLights	2023	0	131
9796|Equus caballus	MetaboLights	2024	178	309
9796|Equus caballus	Workbench	2012	0	0
9796|Equus caballus	Workbench	2013	0	0
9796|Equus caballus	Workbench	2014	0	0
9796|Equus caballus	Workbench	2015	0	0
9796|Equus caballus	Workbench	2016	0	0
9796|Equus caballus	Workbench	2017	0	0
9796|Equus caballus	Workbench	2018	0	0
9796|Equus caballus	Workbench	2019	0	0
9796|Equus caballus	Workbench	2020	0	0
9796|Equus caballus	Workbench	2021	0	0
9796|Equus caballus	Workbench	2022	0	0
9796|Equus caballus	Workbench	2023	0	0
9796|Equus caballus	Workbench	2024	0	0
9823|Sus scrofa	GNPS	2012	0	0
9823|Sus scrofa	GNPS	2013	0	0
9823|Sus scrofa	GNPS	2014	0	0
9823|Sus scrofa	GNPS	2015	0	0
9823|Sus scrofa	GNPS	2016	0	0
9823|Sus scrofa	GNPS	2017	0	0
9823|Sus scrofa	GNPS	2018	0	0
9823|Sus scrofa	GNPS	2019	0	0
9823|Sus scrofa	GNPS	2020	0	0
9823|Sus scrofa	GNPS	2021	0	0
9823|Sus scrofa	GNPS	2022	0	0
9823|Sus scrofa	GNPS	2023	0	0
9823|Sus scrofa	GNPS	2024	0	0
9823|Sus scrofa	MetaboLights	2012	0	0
9823|Sus scrofa	MetaboLights	2013	0	0
9823|Sus scrofa	MetaboLights	2014	0	0
9823|Sus scrofa	MetaboLights	2015	0	0
9823|Sus scrofa	MetaboLights	2016	145	145
9823|Sus scrofa	MetaboLights	2017	0	145
9823|Sus scrofa	MetaboLights	2018	0	145
9823|Sus scrofa	MetaboLights	2019	0	145
9823|Sus scrofa	MetaboLights	2020	0	145
9823|Sus scrofa	MetaboLights	2021	110	255
9823|Sus scrofa	MetaboLights	2022	0	255
9823|Sus scrofa	MetaboLights	2023	0	255
9823|Sus scrofa	MetaboLights	2024	0	255
9823|Sus scrofa	Workbench	2012	0	0
9823|Sus scrofa	Workbench	2013	0	0
9823|Sus scrofa	Workbench	2014	0	0
9823|Sus scrofa	Workbench	2015	0	0
9823|Sus scrofa	Workbench	2016	0	0
9823|Sus scrofa	Workbench	2017	0	0
9823|Sus scrofa	Workbench	2018	0	0
9823|Sus scrofa	Workbench	2019	0	0
9823|Sus scrofa	Workbench	2020	0	0
9823|Sus scrofa	Workbench	2021	145	145
9823|Sus scrofa	Workbench	2022	0	145
9823|Sus scrofa	Workbench	2023	0	145
9823|Sus scrofa	Workbench	2024	648	793
9913|Bos taurus	GNPS	2012	0	0
9913|Bos taurus	GNPS	2013	0	0
9913|Bos taurus	GNPS	2014	0	0
9913|Bos taurus	GNPS	2015	0	0
9913|Bos taurus	GNPS	2016	0	0
9913|Bos taurus	GNPS	2017	0	0
9913|Bos taurus	GNPS	2018	0	0
9913|Bos taurus	GNPS	2019	0	0
9913|Bos taurus	GNPS	2020	0	0
9913|Bos taurus	GNPS	2021	0	0
9913|Bos taurus	GNPS	2022	0	0
9913|Bos taurus	GNPS	2023	0	0
9913|Bos taurus	GNPS	2024	0	0
9913|Bos taurus	MetaboLights	2012	0	0
9913|Bos taurus	MetaboLights	2013	0	0
9913|Bos taurus	MetaboLights	2014	0	0
9913|Bos taurus	MetaboLights	2015	0	0
9913|Bos taurus	MetaboLights	2016	0	0
9913|Bos taurus	MetaboLights	2017	0	0
9913|Bos taurus	MetaboLights	2018	0	0
9913|Bos taurus	MetaboLights	2019	0	0
9913|Bos taurus	MetaboLights	2020	0	0
9913|Bos taurus	MetaboLights	2021	434	434
9913|Bos taurus	MetaboLights	2022	0	434
9913|Bos taurus	MetaboLights	2023	146	580
9913|Bos taurus	MetaboLights	2024	0	580
9913|Bos taurus	Workbench	2012	0	0
9913|Bos taurus	Workbench	2013	0	0
9913|Bos taurus	Workbench	2014	0	0
9913|Bos taurus	Workbench	2015	0	0
9913|Bos taurus	Workbench	2016	0	0
9913|Bos taurus	Workbench	2017	0	0
9913|Bos taurus	Workbench	2018	0	0
9913|Bos taurus	Workbench	2019	0	0
9913|Bos taurus	Workbench	2020	0	0
9913|Bos taurus	Workbench	2021	0	0
9913|Bos taurus	Workbench	2022	0	0
9913|Bos taurus	Workbench	2023	0	0
9913|Bos taurus	Workbench	2024	140	140
9915|Bos indicus	GNPS	2012	0	0
9915|Bos indicus	GNPS	2013	0	0
9915|Bos indicus	GNPS	2014	0	0
9915|Bos indicus	GNPS	2015	0	0
9915|Bos indicus	GNPS	2016	0	0
9915|Bos indicus	GNPS	2017	0	0
9915|Bos indicus	GNPS	2018	0	0
9915|Bos indicus	GNPS	2019	0	0
9915|Bos indicus	GNPS	2020	0	0
9915|Bos indicus	GNPS	2021	0	0
9915|Bos indicus	GNPS	2022	0	0
9915|Bos indicus	GNPS	2023	0	0
9915|Bos indicus	GNPS	2024	0	0
9915|Bos indicus	MetaboLights	2012	0	0
9915|Bos indicus	MetaboLights	2013	0	0
9915|Bos indicus	MetaboLights	2014	0	0
9915|Bos indicus	MetaboLights	2015	0	0
9915|Bos indicus	MetaboLights	2016	0	0
9915|Bos indicus	MetaboLights	2017	0	0
9915|Bos indicus	MetaboLights	2018	0	0
9915|Bos indicus	MetaboLights	2019	0	0
9915|Bos indicus	MetaboLights	2020	0	0
9915|Bos indicus	MetaboLights	2021	0	0
9915|Bos indicus	MetaboLights	2022	0	0
9915|Bos indicus	MetaboLights	2023	0	0
9915|Bos indicus	MetaboLights	2024	0	0
9915|Bos indicus	Workbench	2012	0	0
9915|Bos indicus	Workbench	2013	0	0
9915|Bos indicus	Workbench	2014	0	0
9915|Bos indicus	Workbench	2015	0	0
9915|Bos indicus	Workbench	2016	40	40
9915|Bos indicus	Workbench	2017	0	40
9915|Bos indicus	Workbench	2018	0	40
9915|Bos indicus	Workbench	2019	0	40
9915|Bos indicus	Workbench	2020	0	40
9915|Bos indicus	Workbench	2021	0	40
9915|Bos indicus	Workbench	2022	0	40
9915|Bos indicus	Workbench	2023	0	40
9915|Bos indicus	Workbench	2024	0	40
9925|Capra hircus	GNPS	2012	0	0
9925|Capra hircus	GNPS	2013	0	0
9925|Capra hircus	GNPS	2014	0	0
9925|Capra hircus	GNPS	2015	0	0
9925|Capra hircus	GNPS	2016	0	0
9925|Capra hircus	GNPS	2017	0	0
9925|Capra hircus	GNPS	2018	0	0
9925|Capra hircus	GNPS	2019	0	0
9925|Capra hircus	GNPS	2020	0	0
9925|Capra hircus	GNPS	2021	0	0
9925|Capra hircus	GNPS	2022	0	0
9925|Capra hircus	GNPS	2023	0	0
9925|Capra hircus	GNPS	2024	0	0
9925|Capra hircus	MetaboLights	2012	0	0
9925|Capra hircus	MetaboLights	2013	0	0
9925|Capra hircus	MetaboLights	2014	0	0
9925|Capra hircus	MetaboLights	2015	0	0
9925|Capra hircus	MetaboLights	2016	0	0
9925|Capra hircus	MetaboLights	2017	0	0
9925|Capra hircus	MetaboLights	2018	0	0
9925|Capra hircus	MetaboLights	2019	0	0
9925|Capra hircus	MetaboLights	2020	0	0
9925|Capra hircus	MetaboLights	2021	0	0
9925|Capra hircus	MetaboLights	2022	0	0
9925|Capra hircus	MetaboLights	2023	0	0
9925|Capra hircus	MetaboLights	2024	90	90
9925|Capra hircus	Workbench	2012	0	0
9925|Capra hircus	Workbench	2013	0	0
9925|Capra hircus	Workbench	2014	0	0
9925|Capra hircus	Workbench	2015	0	0
9925|Capra hircus	Workbench	2016	0	0
9925|Capra hircus	Workbench	2017	0	0
9925|Capra hircus	Workbench	2018	0	0
9925|Capra hircus	Workbench	2019	0	0
9925|Capra hircus	Workbench	2020	0	0
9925|Capra hircus	Workbench	2021	0	0
9925|Capra hircus	Workbench	2022	0	0
9925|Capra hircus	Workbench	2023	0	0
9925|Capra hircus	Workbench	2024	0	0
9986|Oryctolagus cuniculus	GNPS	2012	0	0
9986|Oryctolagus cuniculus	GNPS	2013	0	0
9986|Oryctolagus cuniculus	GNPS	2014	0	0
9986|Oryctolagus cuniculus	GNPS	2015	0	0
9986|Oryctolagus cuniculus	GNPS	2016	0	0
9986|Oryctolagus cuniculus	GNPS	2017	0	0
9986|Oryctolagus cuniculus	GNPS	2018	0	0
9986|Oryctolagus cuniculus	GNPS	2019	0	0
9986|Oryctolagus cuniculus	GNPS	2020	0	0
9986|Oryctolagus cuniculus	GNPS	2021	0	0
9986|Oryctolagus cuniculus	GNPS	2022	0	0
9986|Oryctolagus cuniculus	GNPS	2023	0	0
9986|Oryctolagus cuniculus	GNPS	2024	0	0
9986|Oryctolagus cuniculus	MetaboLights	2012	0	0
9986|Oryctolagus cuniculus	MetaboLights	2013	0	0
9986|Oryctolagus cuniculus	MetaboLights	2014	0	0
9986|Oryctolagus cuniculus	MetaboLights	2015	0	0
9986|Oryctolagus cuniculus	MetaboLights	2016	0	0
9986|Oryctolagus cuniculus	MetaboLights	2017	0	0
9986|Oryctolagus cuniculus	MetaboLights	2018	0	0
9986|Oryctolagus cuniculus	MetaboLights	2019	0	0
9986|Oryctolagus cuniculus	MetaboLights	2020	0	0
9986|Oryctolagus cuniculus	MetaboLights	2021	144	144
9986|Oryctolagus cuniculus	MetaboLights	2022	0	144
9986|Oryctolagus cuniculus	MetaboLights	2023	0	144
9986|Oryctolagus cuniculus	MetaboLights	2024	0	144
9986|Oryctolagus cuniculus	Workbench	2012	0	0
9986|Oryctolagus cuniculus	Workbench	2013	0	0
9986|Oryctolagus cuniculus	Workbench	2014	0	0
9986|Oryctolagus cuniculus	Workbench	2015	0	0
9986|Oryctolagus cuniculus	Workbench	2016	0	0
9986|Oryctolagus cuniculus	Workbench	2017	0	0
9986|Oryctolagus cuniculus	Workbench	2018	0	0
9986|Oryctolagus cuniculus	Workbench	2019	0	0
9986|Oryctolagus cuniculus	Workbench	2020	0	0
9986|Oryctolagus cuniculus	Workbench	2021	0	0
9986|Oryctolagus cuniculus	Workbench	2022	0	0
9986|Oryctolagus cuniculus	Workbench	2023	0	0
9986|Oryctolagus cuniculus	Workbench	2024	0	0
missing value	GNPS	2012	0	0
missing value	GNPS	2013	0	0
missing value	GNPS	2014	0	0
missing value	GNPS	2015	0	0
missing value	GNPS	2016	0	0
missing value	GNPS	2017	0	0
missing value	GNPS	2018	0	0
missing value	GNPS	2019	0	0
missing value	GNPS	2020	0	0
missing value	GNPS	2021	0	0
missing value	GNPS	2022	0	0
missing value	GNPS	2023	0	0
missing value	GNPS	2024	0	0
missing value	MetaboLights	2012	0	0
missing value	MetaboLights	2013	0	0
missing value	MetaboLights	2014	0	0
missing value	MetaboLights	2015	0	0
missing value	MetaboLights	2016	0	0
missing value	MetaboLights	2017	5718	5718
missing value	MetaboLights	2018	929	6647
missing value	MetaboLights	2019	315	6962
missing value	MetaboLights	2020	0	6962
missing value	MetaboLights	2021	0	6962
missing value	MetaboLights	2022	0	6962
missing value	MetaboLights	2023	0	6962
missing value	MetaboLights	2024	0	6962
missing value	Workbench	2012	0	0
missing value	Workbench	2013	300	300
missing value	Workbench	2014	0	300
missing value	Workbench	2015	0	300
missing value	Workbench	2016	0	300
missing value	Workbench	2017	0	300
missing value	Workbench	2018	0	300
missing value	Workbench	2019	0	300
missing value	Workbench	2020	0	300
missing value	Workbench	2021	0	300
missing value	Workbench	2022	0	300
missing value	Workbench	2023	5	305
missing value	Workbench	2024	128	433
