# Supplementary material for: Enabling pan-repository reanalysis for big data science of public metabolomics data
Source: Nat Commun. 2025 May 24;16:4838. doi: 10.1038/s41467-025-60067-y (PMC12103507; doi:10.1038/s41467-025-60067-y)
Supplement: Supplementary file 4 — Source Data [file 41467_2025_60067_MOESM4_ESM.zip › SourceData/SourceData_Figure2a_NCBI.tsv]

DataSource	YearOfAnalysis	n	CumulativeCount
GNPS	2012	0	0
GNPS	2013	0	0
GNPS	2014	246	246
GNPS	2015	26	272
GNPS	2016	26	298
GNPS	2017	1328	1626
GNPS	2018	143	1769
GNPS	2019	1481	3250
GNPS	2020	647	3897
GNPS	2021	483	4380
GNPS	2022	620	5000
GNPS	2023	98	5098
GNPS	2024	908	6006
multiple	2012	0	0
multiple	2013	0	0
multiple	2014	1	1
multiple	2015	1	2
multiple	2016	0	2
multiple	2017	1	3
multiple	2018	2	5
multiple	2019	0	5
multiple	2020	7	12
multiple	2021	1	13
multiple	2022	1	14
multiple	2023	0	14
multiple	2024	8	22
multiple	2012	0	0
multiple	2013	0	0
multiple	2014	0	0
multiple	2015	0	0
multiple	2016	0	0
multiple	2017	0	0
multiple	2018	0	0
multiple	2019	0	0
multiple	2020	1	1
multiple	2021	1	2
multiple	2022	0	2
multiple	2023	0	2
multiple	2024	1	3
MetaboLights	2012	7	7
MetaboLights	2013	5	12
MetaboLights	2014	4	16
MetaboLights	2015	19	35
MetaboLights	2016	14	49
MetaboLights	2017	48	97
MetaboLights	2018	125	222
MetaboLights	2019	91	313
MetaboLights	2020	53	366
MetaboLights	2021	53	419
MetaboLights	2022	37	456
MetaboLights	2023	9	465
MetaboLights	2024	42	507
multiple	2012	1	1
multiple	2013	0	1
multiple	2014	0	1
multiple	2015	0	1
multiple	2016	1	2
multiple	2017	0	2
multiple	2018	1	3
multiple	2019	0	3
multiple	2020	0	3
multiple	2021	1	4
multiple	2022	0	4
multiple	2023	0	4
multiple	2024	1	5
Workbench	2012	0	0
Workbench	2013	1	1
Workbench	2014	1	2
Workbench	2015	2	4
Workbench	2016	7	11
Workbench	2017	4	15
Workbench	2018	4	19
Workbench	2019	11	30
Workbench	2020	99	129
Workbench	2021	5	134
Workbench	2022	5	139
Workbench	2023	15	154
Workbench	2024	13	167
