# Supplementary material for: Enabling pan-repository reanalysis for big data science of public metabolomics data
Source: Nat Commun. 2025 May 24;16:4838. doi: 10.1038/s41467-025-60067-y (PMC12103507; doi:10.1038/s41467-025-60067-y)
Supplement: Supplementary file 4 — Source Data [file 41467_2025_60067_MOESM4_ESM.zip › SourceData/SourceData_Figure2a_Plants.tsv]

DataSource	YearOfAnalysis	n	CumulativeCount
GNPS	2012	0	0
GNPS	2013	0	0
GNPS	2014	309	309
GNPS	2015	655	964
GNPS	2016	763	1727
GNPS	2017	4443	6170
GNPS	2018	11035	17205
GNPS	2019	962	18167
GNPS	2020	3856	22023
GNPS	2021	2307	24330
GNPS	2022	1701	26031
GNPS	2023	555	26586
GNPS	2024	5155	31741
MetaboLights	2012	212	212
MetaboLights	2013	952	1164
MetaboLights	2014	1704	2868
MetaboLights	2015	2023	4891
MetaboLights	2016	1779	6670
MetaboLights	2017	35373	42043
MetaboLights	2018	9005	51048
MetaboLights	2019	3550	54598
MetaboLights	2020	3966	58564
MetaboLights	2021	6172	64736
MetaboLights	2022	1813	66549
MetaboLights	2023	1099	67648
MetaboLights	2024	1911	69559
Workbench	2012	0	0
Workbench	2013	0	0
Workbench	2014	0	0
Workbench	2015	118	118
Workbench	2016	280	398
Workbench	2017	144	542
Workbench	2018	127	669
Workbench	2019	0	669
Workbench	2020	894	1563
Workbench	2021	1041	2604
Workbench	2022	2006	4610
Workbench	2023	384	4994
Workbench	2024	1286	6280
