# Supplementary material for: Enabling pan-repository reanalysis for big data science of public metabolomics data
Source: Nat Commun. 2025 May 24;16:4838. doi: 10.1038/s41467-025-60067-y (PMC12103507; doi:10.1038/s41467-025-60067-y)
Supplement: Supplementary file 4 — Source Data [file 41467_2025_60067_MOESM4_ESM.zip › SourceData/SourceData_Figure2a_RawDataFiles.tsv]

DataSource	YearOfAnalysis	n	CumulativeCount
GNPS	2012	0	0
GNPS	2013	959	959
GNPS	2014	1604	2563
GNPS	2015	256	2819
GNPS	2016	1657	4476
GNPS	2017	20336	24812
GNPS	2018	15906	40718
GNPS	2019	7022	47740
GNPS	2020	6048	53788
GNPS	2021	4967	58755
GNPS	2022	1444	60199
GNPS	2023	51	60250
GNPS	2024	65524	125774
MetaboLights	2012	491	491
MetaboLights	2013	3916	4407
MetaboLights	2014	8107	12514
MetaboLights	2015	6004	18518
MetaboLights	2016	22032	40550
MetaboLights	2017	48129	88679
MetaboLights	2018	42729	131408
MetaboLights	2019	16646	148054
MetaboLights	2020	22897	170951
MetaboLights	2021	30147	201098
MetaboLights	2022	29509	230607
MetaboLights	2023	10703	241310
MetaboLights	2024	26925	268235
Workbench	2012	12	12
Workbench	2013	553	565
Workbench	2014	1741	2306
Workbench	2015	804	3110
Workbench	2016	1269	4379
Workbench	2017	2193	6572
Workbench	2018	3765	10337
Workbench	2019	6078	16415
Workbench	2020	19846	36261
Workbench	2021	83549	119810
Workbench	2022	66093	185903
Workbench	2023	35454	221357
Workbench	2024	60196	281553
