# Supplementary material for: Enabling pan-repository reanalysis for big data science of public metabolomics data
Source: Nat Commun. 2025 May 24;16:4838. doi: 10.1038/s41467-025-60067-y (PMC12103507; doi:10.1038/s41467-025-60067-y)
Supplement: Supplementary file 4 — Source Data [file 41467_2025_60067_MOESM4_ESM.zip › SourceData/SourceData_Figure2b.tsv]

Polarity	MS2_scans	DataSource	p
+	no MS2	GNPS	5.77543886458711
-	no MS2	GNPS	22.6491816610755
+	no MS2	Workbench	85.6722048525878
+/-	MS2	Workbench	29.9482535575679
+	MS2	Workbench	14.3277951474122
-	no MS2	Workbench	85.6312362000056
+	MS2	GNPS	94.2245611354129
-	MS2	Workbench	14.3687637999944
+	no MS2	MetaboLights	87.3617090849638
-	no MS2	MetaboLights	90.1686685813116
+/-	no MS2	MetaboLights	79.9266727772686
+	MS2	MetaboLights	12.6382909150362
-	MS2	GNPS	77.3508183389245
+/-	no MS2	GNPS	37.1428571428572
-	MS2	MetaboLights	9.83133141868842
+/-	MS2	GNPS	62.8571428571429
+/-	no MS2	Workbench	70.0517464424321
+/-	MS2	MetaboLights	20.0733272227314
