# Supplementary material for: Enabling pan-repository reanalysis for big data science of public metabolomics data
Source: Nat Commun. 2025 May 24;16:4838. doi: 10.1038/s41467-025-60067-y (PMC12103507; doi:10.1038/s41467-025-60067-y)
Supplement: Supplementary file 4 — Source Data [file 41467_2025_60067_MOESM4_ESM.zip › SourceData/SourceData_Figure2c.tsv]

NCBITaxonomy	UBERONBodyPartName	sources
Homo sapiens	saliva	multiple
Homo sapiens	blood plasma	multiple
Homo sapiens	cerebrospinal fluid	multiple
Homo sapiens	feces	multiple
Homo sapiens	milk	multiple
Homo sapiens	skin epidermis	multiple
Homo sapiens	colon	multiple
Homo sapiens	blood serum	multiple
Mus musculus	blood	multiple
Mus musculus	liver	multiple
Mus musculus	heart	multiple
Mus musculus	brain	multiple
Mus musculus	lung	multiple
Mus musculus	spleen	multiple
Mus musculus	thymus	GNPS
Mus musculus	trachea	GNPS
Mus musculus	bronchoalveolar duct junction	GNPS
Mus musculus	bladder organ	GNPS
Mus musculus	uterus	multiple
Mus musculus	uterine cervix	GNPS
Mus musculus	adrenal gland	GNPS
Mus musculus	kidney	multiple
Mus musculus	ovary	multiple
Mus musculus	vagina	GNPS
Homo sapiens	urine	multiple
Mus musculus	feces	multiple
Homo sapiens	blood	multiple
Mus musculus	gallbladder	GNPS
Mus musculus	stomach	multiple
Mus musculus	caecum	multiple
Mus musculus	colon	multiple
Mus musculus	duodenum	multiple
Mus musculus	esophagus	GNPS
Mus musculus	ileum	multiple
Mus musculus	jejunum	multiple
Mus musculus	pancreas	multiple
Mus musculus	blood plasma	multiple
Mus musculus	upper digestive tract	GNPS
Mus musculus	blood serum	multiple
Homo sapiens	2 cell stage	GNPS
Homo sapiens	nasal cavity	multiple
Homo sapiens	brain	multiple
Mus musculus	urine	multiple
Mus musculus	lower digestive tract	GNPS
Mus musculus	skin epidermis	multiple
Mus musculus	oral cavity	GNPS
Homo sapiens	oral cavity	GNPS
Homo sapiens	vagina	GNPS
Homo sapiens	anal region	GNPS
Mus musculus	macrophage	multiple
Homo sapiens	adipose tissue	Workbench
Homo sapiens	liver	multiple
Mus musculus	adipose tissue	multiple
Mus musculus	stem cell	Workbench
Mus musculus	embryonic cell (metazoa)	Workbench
Homo sapiens	macrophage	multiple
Mus musculus	cerebrospinal fluid	Workbench
Homo sapiens	T cell	Workbench
Mus musculus	eye	multiple
Mus musculus	embryo	Workbench
Mus musculus	bone marrow	multiple
Mus musculus	lymph	Workbench
Homo sapiens	neuron	Workbench
Mus musculus	epithelial cell	Workbench
Homo sapiens	heart	multiple
Mus musculus	brainstem	Workbench
Mus musculus	cortex	Workbench
Mus musculus	adipocyte	multiple
Mus musculus	T cell	Workbench
Homo sapiens	pancreas	multiple
Mus musculus	testis	multiple
Homo sapiens	prostate gland	Workbench
Homo sapiens	stomach	Workbench
Homo sapiens	lung	multiple
Mus musculus	interstitial fluid	Workbench
Homo sapiens	dental plaque	Workbench
Mus musculus	tissue	Workbench
Homo sapiens	eye	Workbench
Mus musculus	bone tissue	Workbench
Homo sapiens	rectal lumen	Workbench
Homo sapiens	epithelial cell	multiple
Homo sapiens	bone tissue	Workbench
Mus musculus	retina	multiple
Homo sapiens	breast	multiple
Homo sapiens	keratinocyte	Workbench
Homo sapiens	seminal fluid	multiple
Homo sapiens	tissue	Workbench
Homo sapiens	stem cell	Workbench
Mus musculus	B cell	Workbench
Homo sapiens	neutrophil	Workbench
Mus musculus	neuron	Workbench
Mus musculus	mononuclear cell	Workbench
Homo sapiens	B cell	multiple
Homo sapiens	thyroid gland	Workbench
Mus musculus	splenocyte	Workbench
Mus musculus	spinal cord	multiple
Mus musculus	prostate gland	Workbench
Mus musculus	outer epithelium	MetaboLights
Homo sapiens	fibroblast	MetaboLights
Mus musculus	intestine	MetaboLights
Mus musculus	neural stem cell	MetaboLights
Mus musculus	prostate gland ventral lobe	MetaboLights
Mus musculus	gastrocnemius	MetaboLights
Mus musculus	mammary gland epithelial cell	MetaboLights
Homo sapiens	venous blood	MetaboLights
Mus musculus	cardiac ventricle	MetaboLights
Homo sapiens	bronchial mucosa	MetaboLights
Homo sapiens	sputum	MetaboLights
Mus musculus	fibroblast	MetaboLights
Mus musculus	erythrocyte	MetaboLights
Mus musculus	lens of camera-type eye	MetaboLights
Homo sapiens	supragingival dental plaque	MetaboLights
Homo sapiens	sebum	MetaboLights
Homo sapiens	renal tubule	MetaboLights
Mus musculus	peritoneal macrophage	MetaboLights
Homo sapiens	erythrocyte	MetaboLights
Homo sapiens	sweat	MetaboLights
Mus musculus	pre-B-II cell	MetaboLights
Homo sapiens	peripheral blood mononuclear cell	MetaboLights
Mus musculus	brown adipose tissue	MetaboLights
Mus musculus	white adipose tissue	MetaboLights
Mus musculus	myocardium	MetaboLights
Mus musculus	quadriceps femoris	MetaboLights
Mus musculus	embryonic stem cell	MetaboLights
Mus musculus	embryonic fibroblast	MetaboLights
Mus musculus	megakaryocyte	MetaboLights
Mus musculus	cerebral cortex	MetaboLights
Homo sapiens	hepatocyte	MetaboLights
Mus musculus	cortex of kidney	MetaboLights
Mus musculus	renal medulla	MetaboLights
Homo sapiens	subcutaneous adipose tissue	MetaboLights
Homo sapiens	islet of Langerhans	MetaboLights
Homo sapiens	skeletal muscle tissue	MetaboLights
Homo sapiens	monocyte	MetaboLights
Homo sapiens	proximal tubule	MetaboLights
Mus musculus	telencephalon	MetaboLights
Mus musculus	prostate gland dorsolateral lobe	MetaboLights
Mus musculus	placenta	MetaboLights
Homo sapiens	adipocyte	MetaboLights
Mus musculus	trigeminal nerve	MetaboLights
Homo sapiens	uterine cervix	MetaboLights
Mus musculus	natural killer cell	MetaboLights
Homo sapiens	cervical mucus	MetaboLights
Mus musculus	corpus striatum	MetaboLights
Homo sapiens	dentine	MetaboLights
Homo sapiens	leukocyte	MetaboLights
Mus musculus	stromal cell of bone marrow	MetaboLights
Mus musculus	rectum	MetaboLights
Mus musculus	bile	MetaboLights
Mus musculus	heart left ventricle	MetaboLights
Homo sapiens	esophagus mucosa	MetaboLights
Mus musculus	preadipocyte	MetaboLights
Mus musculus	hepatocyte	MetaboLights
Homo sapiens	follicular fluid	MetaboLights
Homo sapiens	corpus callosum	MetaboLights
Mus musculus	hematopoietic stem cell	MetaboLights
Mus musculus	muscle of leg	MetaboLights
Homo sapiens	forebrain	MetaboLights
