# Supplementary material for: Enabling pan-repository reanalysis for big data science of public metabolomics data
Source: Nat Commun. 2025 May 24;16:4838. doi: 10.1038/s41467-025-60067-y (PMC12103507; doi:10.1038/s41467-025-60067-y)
Supplement: Supplementary file 4 — Source Data [file 41467_2025_60067_MOESM4_ESM.zip › SourceData/SourceData_Figure2d.tsv]

variable	value_present	n	p
SampleType	TRUE	96471	14.1310939436286
SampleType	FALSE	586215	85.8689060563715
SampleTypeSub1	TRUE	182901	26.791379931623
SampleTypeSub1	FALSE	499785	73.208620068377
NCBITaxonomy	FALSE	45640	6.68535754358519
NCBITaxonomy	TRUE	637046	93.3146424564148
YearOfAnalysis	TRUE	559835	82.0047576777611
YearOfAnalysis	FALSE	122851	17.9952423222389
SampleCollectionMethod	TRUE	53987	7.90802799530091
SampleCollectionMethod	FALSE	628699	92.0919720046991
SampleExtractionMethod	TRUE	81407	11.9245158096109
SampleExtractionMethod	FALSE	601279	88.0754841903891
InternalStandardsUsed	TRUE	57602	8.43755401458357
InternalStandardsUsed	FALSE	625084	91.5624459854164
MassSpectrometer	TRUE	184171	26.9774098194485
MassSpectrometer	FALSE	498515	73.0225901805515
IonizationSourceAndPolarity	TRUE	384693	56.3499178245929
IonizationSourceAndPolarity	FALSE	297993	43.6500821754072
ChromatographyAndPhase	TRUE	413762	60.6079515326226
ChromatographyAndPhase	FALSE	268924	39.3920484673774
SubjectIdentifierAsRecorded	TRUE	53061	7.77238730543764
SubjectIdentifierAsRecorded	FALSE	629625	92.2276126945624
AgeInYears	FALSE	629215	92.1675558016423
AgeInYears	TRUE	53471	7.83244419835766
BiologicalSex	FALSE	612833	89.7679167289208
BiologicalSex	TRUE	69853	10.2320832710792
UBERONBodyPartName	FALSE	216789	31.755301851803
UBERONBodyPartName	TRUE	465897	68.244698148197
TermsofPosition	FALSE	675800	98.9913371593969
TermsofPosition	TRUE	6886	1.00866284060315
HealthStatus	FALSE	658628	96.4759787076343
HealthStatus	TRUE	24058	3.52402129236574
DOIDCommonName	FALSE	678345	99.3641293361809
DOIDCommonName	TRUE	4341	0.635870663819091
SampleCollectionDateandTime	TRUE	49597	7.26497980037675
SampleCollectionDateandTime	FALSE	633089	92.7350201996233
Country	TRUE	56605	8.29151322862927
Country	FALSE	626081	91.7084867713707
HumanPopulationDensity	FALSE	657752	96.3476620291027
HumanPopulationDensity	TRUE	24934	3.65233797089731
LatitudeandLongitude	FALSE	674068	98.7376334068664
LatitudeandLongitude	TRUE	8618	1.26236659313359
UniqueSubjectID	TRUE	54213	7.94113252652025
UniqueSubjectID	FALSE	628473	92.0588674734798
LifeStage	FALSE	636912	93.2950141060458
LifeStage	TRUE	45774	6.70498589395418
ENVOEnvironmentMaterial	FALSE	676702	99.1234623238209
ENVOEnvironmentMaterial	TRUE	5984	0.876537676179093
NCBIRank	FALSE	45640	6.68535754358519
NCBIRank	TRUE	637046	93.3146424564148
NCBIDivision	FALSE	45640	6.68535754358519
NCBIDivision	TRUE	637046	93.3146424564148
