# Supplementary material for: Enabling pan-repository reanalysis for big data science of public metabolomics data
Source: Nat Commun. 2025 May 24;16:4838. doi: 10.1038/s41467-025-60067-y (PMC12103507; doi:10.1038/s41467-025-60067-y)
Supplement: Supplementary file 4 — Source Data [file 41467_2025_60067_MOESM4_ESM.zip › SourceData/SourceData_Figure2e_FigureS1.tsv]

Hydroxy_State	UBERONBodyPartName	Cell-paper	overall_count
di	anal region	6119	17837
di	arm skin	2597	4882
di	axilla skin	570	1269
di	blood	0	422
di	blood plasma	165184	422003
di	blood serum	11879	344012
di	bone tissue	0	661
di	brain	1968	18514
di	cerebrospinal fluid	753	2074
di	dental plaque	0	50
di	feces	647027	2192362
di	head or neck skin	123	607
di	heart	0	295
di	liver	0	1523
di	milk	786	1147
di	missing value	0	123870
di	nasal cavity	1839	4539
di	oral cavity	8726	22768
di	saliva	1551	3529
di	skin of body	18	18
di	skin of leg	1	2
di	skin of manus	93	234
di	skin of pes	94	322
di	skin of trunk	15350	30793
di	urine	25001	55623
di	vagina	1716	4649
mono	anal region	1218	4343
mono	arm skin	1623	2688
mono	axilla skin	6	13
mono	blood	0	81
mono	blood plasma	19008	45960
mono	blood serum	219	14083
mono	bone tissue	0	53
mono	brain	1661	6944
mono	cerebrospinal fluid	1323	2989
mono	dental plaque	0	19
mono	feces	35112	104463
mono	head or neck skin	493	1089
mono	heart	0	157
mono	liver	0	683
mono	milk	994	1290
mono	missing value	0	6172
mono	nasal cavity	601	1350
mono	not applicable	13	13
mono	oral cavity	3642	11417
mono	saliva	1445	3526
mono	skin of body	122	122
mono	skin of leg	19	42
mono	skin of manus	137	287
mono	skin of pes	24	52
mono	skin of trunk	632	1521
mono	urine	4282	9270
mono	vagina	728	1550
non	anal region	99	218
non	arm skin	330	424
non	blood plasma	104	236
non	blood serum	0	85
non	brain	15	30
non	cerebrospinal fluid	116	237
non	feces	1579	3657
non	head or neck skin	15	32
non	liver	0	1
non	milk	6	6
non	missing value	0	214
non	nasal cavity	189	417
non	oral cavity	453	772
non	saliva	187	407
non	skin of manus	26	66
non	skin of trunk	255	574
non	urine	17	34
non	vagina	131	277
penta	anal region	461	986
penta	arm skin	1626	2216
penta	axilla skin	23	54
penta	blood plasma	80	305
penta	blood serum	18	1209
penta	bone tissue	0	42
penta	brain	981	1700
penta	cerebrospinal fluid	12	23
penta	dental plaque	0	3
penta	feces	8367	17876
penta	head or neck skin	248	667
penta	heart	0	26
penta	liver	0	519
penta	milk	44	46
penta	missing value	0	171
penta	nasal cavity	562	1194
penta	oral cavity	2048	3180
penta	saliva	322	646
penta	skin of body	49	49
penta	skin of manus	8	17
penta	skin of pes	3	6
penta	skin of trunk	281	587
penta	urine	982	2149
penta	vagina	783	1694
tetra	anal region	314	656
tetra	arm skin	733	1042
tetra	blood	0	72
tetra	blood plasma	539	2167
tetra	blood serum	69	10958
tetra	bone tissue	0	137
tetra	brain	129	309
tetra	cerebrospinal fluid	9	49
tetra	dental plaque	0	71
tetra	feces	203105	495998
tetra	heart	0	33
tetra	liver	0	29
tetra	milk	35	43
tetra	missing value	0	7186
tetra	nasal cavity	640	1362
tetra	oral cavity	857	1405
tetra	saliva	298	712
tetra	skin of body	4	4
tetra	skin of manus	1	2
tetra	skin of trunk	168	362
tetra	urine	7860	15729
tetra	vagina	529	1128
tri	anal region	2529	5068
tri	arm skin	2847	4192
tri	axilla skin	1350	3009
tri	blood	0	522
tri	blood plasma	83178	191505
tri	blood serum	7317	111452
tri	bone tissue	0	892
tri	brain	876	2283
tri	cerebrospinal fluid	653	1873
tri	dental plaque	0	56
tri	erythrocyte	0	247
tri	feces	838798	2507815
tri	head or neck skin	663	782
tri	heart	0	354
tri	liver	0	4746
tri	milk	487	705
tri	missing value	0	51106
tri	nasal cavity	2562	5418
tri	oral cavity	9756	18138
tri	saliva	1098	2326
tri	skin of body	103	103
tri	skin of leg	17	17
tri	skin of manus	358	376
tri	skin of pes	22	22
tri	skin of trunk	1018	1995
tri	urine	38761	81779
tri	vagina	3387	7007
